# Supplementary material for: Real-World Data on Clinical Outcomes and Treatment Management of Advanced Melanoma Patients: Single-Center Study of a Tertiary Cancer Center in Switzerland
Source: Cancers (Basel). 2024 Feb 20;16(5):854. doi: 10.3390/cancers16050854 (PMC10930974; doi:10.3390/cancers16050854)
Supplement: Supplementary file 1 [file cancers-16-00854-s001.zip]

Archive with 1 entries (1 files):
- cancers-2876217 Supplementary figures.docx
